# Supplementary material for: A Review on Advances in the Use of Raw and Modified Agricultural Lignocellulosic Residues in Mono- and Multicomponent Continuous Adsorption of Inorganic Pollutants for Upscaling Technologies
Source: Polymers (Basel). 2025 Mar 31;17(7):953. doi: 10.3390/polym17070953 (PMC11991513; doi:10.3390/polym17070953)
Supplement: Supplementary file 1 [file polymers-17-00953-s001.zip]

Archive with 1 entries (1 files):
- polymers-3469365-supplementary.pdf
